# Supplementary material for: Molecular data reveal a new species of Rhopalias Stiles & Hassall, 1898 (Digenea, Echinostomatidae) in the Common opossum, Didelphismarsupialis L. (Mammalia, Didelphidae) in the Yucatán Peninsula, Mexico
Source: Zookeys. 2019 Jun 10;854:145–63. doi: 10.3897/zookeys.854.34549 (PMC6580842; doi:10.3897/zookeys.854.34549)
Supplement: XML Treatment for Rhopalias oochi [file zookeys.854.34549-treatment1.xml]

<!DOCTYPE tp:taxon-treatment
  PUBLIC "-//TaxonX//DTD Taxonomic Treatment Publishing DTD v0 20100105//EN" "tax-treatment-NSO.dtd">
<tp:taxon-treatment xmlns:tp="http://www.plazi.org/taxpub"><tp:treatment-meta><kwd-group><label>Taxon classification</label><kwd><named-content xmlns:xlink="http://www.w3.org/1999/xlink" content-type="kingdom">Animalia</named-content></kwd><kwd><named-content xmlns:xlink="http://www.w3.org/1999/xlink" content-type="order">Plagiorchiida</named-content></kwd><kwd><named-content xmlns:xlink="http://www.w3.org/1999/xlink" content-type="family">Echinostomatidae</named-content></kwd></kwd-group><mixed-citation publication-type="journal"><person-group><name><surname>López-Caballero</surname><given-names>Jorge</given-names></name><name><surname>Mata-López</surname><given-names>Rosario</given-names></name><name><surname>de León</surname><given-names>Gerardo Pérez-Ponce</given-names></name></person-group><article-title>Molecular data reveal a new species of <italic><tp:taxon-name><tp:taxon-name-part taxon-name-part-type="genus" reg="Rhopalias">Rhopalias</tp:taxon-name-part></tp:taxon-name></italic> Stiles &amp; Hassall, 1898 (<tp:taxon-name><tp:taxon-name-part taxon-name-part-type="subclass">Digenea</tp:taxon-name-part></tp:taxon-name>, <tp:taxon-name><tp:taxon-name-part taxon-name-part-type="family">Echinostomatidae</tp:taxon-name-part></tp:taxon-name>) in the Common <tp:taxon-name><tp:taxon-name-part taxon-name-part-type="genus" reg="Philander"/><tp:taxon-name-part taxon-name-part-type="species" reg="opossum">opossum</tp:taxon-name-part></tp:taxon-name>, <italic><tp:taxon-name><tp:taxon-name-part taxon-name-part-type="genus" reg="Didelphis">Didelphis</tp:taxon-name-part><tp:taxon-name-part taxon-name-part-type="species" reg="marsupialis">marsupialis</tp:taxon-name-part></tp:taxon-name></italic> L. (<tp:taxon-name><tp:taxon-name-part taxon-name-part-type="class">Mammalia</tp:taxon-name-part></tp:taxon-name>, <tp:taxon-name><tp:taxon-name-part taxon-name-part-type="family">Didelphidae</tp:taxon-name-part></tp:taxon-name>) in the Yucatán Peninsula, Mexico</article-title><source>Zookeys</source><day>10</day><month>6</month><year>2019</year><volume>854</volume><fpage>145</fpage><lpage>163</lpage><pub-id pub-id-type="doi">10.3897/zookeys.854.34549</pub-id></mixed-citation></tp:treatment-meta><tp:nomenclature><tp:taxon-name>
                <tp:taxon-name-part taxon-name-part-type="genus" reg="Rhopalias">Rhopalias</tp:taxon-name-part>
                <tp:taxon-name-part taxon-name-part-type="species" reg="oochi">oochi</tp:taxon-name-part>
                <object-id xmlns:xlink="http://www.w3.org/1999/xlink" content-type="zoobank" xlink:type="simple">http://zoobank.org/2AFA9155-52CE-4436-A95F-2B0E85F93C72</object-id>
              </tp:taxon-name><tp:taxon-status xmlns:xlink="http://www.w3.org/1999/xlink" xlink:type="simple">sp. nov.</tp:taxon-status><xref ref-type="fig" rid="F3">Figures 3A–D</xref><xref ref-type="fig" rid="F4">, 4 A, D, E</xref><xref ref-type="fig" rid="F5">, 5A, D</xref></tp:nomenclature><tp:treatment-sec sec-type="Synonym" id="SECID0EIFAG"><title>Synonym.</title><p><italic><tp:taxon-name><tp:taxon-name-part taxon-name-part-type="genus" reg="Rhopalias">Rhopalias</tp:taxon-name-part><tp:taxon-name-part taxon-name-part-type="species" reg="coronatus">coronatus</tp:taxon-name-part></tp:taxon-name></italic> of <xref ref-type="bibr" rid="B1">Acosta-Virgen et al. (2015)</xref>. Specimens deposited in the <abbrev xmlns:xlink="http://www.w3.org/1999/xlink" content-type="institution" xlink:title="Colección Nacional de Helmintos" id="ABBRID0E4FAG" xlink:type="simple">CNHE</abbrev> (9504).</p></tp:treatment-sec><tp:treatment-sec sec-type="Type host" id="SECID0ECGAG"><title>Type host.</title><p><italic><tp:taxon-name><tp:taxon-name-part taxon-name-part-type="genus" reg="Didelphis">Didelphis</tp:taxon-name-part><tp:taxon-name-part taxon-name-part-type="species" reg="marsupialis">marsupialis</tp:taxon-name-part></tp:taxon-name></italic> Linnaeus, Common <tp:taxon-name><tp:taxon-name-part taxon-name-part-type="genus" reg="Philander"/><tp:taxon-name-part taxon-name-part-type="species" reg="opossum">opossum</tp:taxon-name-part></tp:taxon-name> (<tp:taxon-name><tp:taxon-name-part taxon-name-part-type="class">Mammalia</tp:taxon-name-part></tp:taxon-name>: <tp:taxon-name><tp:taxon-name-part taxon-name-part-type="family">Didelphidae</tp:taxon-name-part></tp:taxon-name>).</p><!--PageBreak --><!--PageBreak --></tp:treatment-sec><tp:treatment-sec sec-type="type locality" id="SECID0EIHAG"><title>Type locality.</title><p>Rancho Hobonil, Tzucacab, Yucatán state, Mexico (<named-content xmlns:xlink="http://www.w3.org/1999/xlink" content-type="dwc:verbatimCoordinates" xlink:type="simple"><named-content content-type="geo-json" specific-use="{&#34;type&#34;:&#34;Point&#34;,&#34;coordinates&#34;:[-89.020000,20.016111]}" id="NCID0ERHAG" xlink:type="simple">20°00'58"N, 89°01'12"W</named-content></named-content>).</p></tp:treatment-sec><tp:treatment-sec sec-type="Site in host" id="SECID0EWHAG"><title>Site in host.</title><p>Small intestine.</p></tp:treatment-sec><tp:treatment-sec sec-type="Prevalence and intesity of infection" id="SECID0E2HAG"><title>Prevalence and intesity of infection.</title><p>100% (1 of 1 <tp:taxon-name><tp:taxon-name-part taxon-name-part-type="genus" reg="Philander"/><tp:taxon-name-part taxon-name-part-type="species" reg="opossum">opossum</tp:taxon-name-part></tp:taxon-name>), infected with 15 trematodes.</p></tp:treatment-sec><tp:treatment-sec sec-type="Type specimens" id="SECID0EKIAG"><title>Type specimens.</title><p>Holotype: <abbrev xmlns:xlink="http://www.w3.org/1999/xlink" content-type="institution" xlink:title="Colección Nacional de Helmintos" id="ABBRID0EQIAG" xlink:type="simple">CNHE</abbrev> 9504; paratypes: <abbrev xmlns:xlink="http://www.w3.org/1999/xlink" content-type="institution" xlink:title="Colección Nacional de Helmintos" id="ABBRID0EVIAG" xlink:type="simple">CNHE</abbrev> 10926 (3 specimens) and hologenophores <abbrev xmlns:xlink="http://www.w3.org/1999/xlink" content-type="institution" xlink:title="Colección Nacional de Helmintos" id="ABBRID0E1IAG" xlink:type="simple">CNHE</abbrev> 11069 (4 specimens).</p></tp:treatment-sec><tp:treatment-sec sec-type="etymology" id="SECID0E6IAG"><title>Etymology.</title><p>The specific epithet refers to the common name of the host where the new species was found. In the Mayan language, “ooch” means <tp:taxon-name><tp:taxon-name-part taxon-name-part-type="genus" reg="Philander"/><tp:taxon-name-part taxon-name-part-type="species" reg="opossum">opossum</tp:taxon-name-part></tp:taxon-name>.</p></tp:treatment-sec><tp:treatment-sec sec-type="description" id="SECID0EOJAG"><title>Description.</title><p>Based on 11 adult specimens (including 4 hologenophores). Measurements are given in Table <xref ref-type="table" rid="T3">3</xref>. Trematodes with a long body, forebody concave, wider than hindbody, with a pair of armed retractile tentacles with 4–7 spines (Fig. <xref ref-type="fig" rid="F3">3A, B, C</xref>). Tegument covered with spines reaching posterior end of body (Fig. <xref ref-type="fig" rid="F4">4A</xref>). Tegument spines U-shaped, with distal tip pectinated (Fig. <xref ref-type="fig" rid="F4">4D, E</xref>). Oral and flanking spines present (Figs <xref ref-type="fig" rid="F3">3C</xref>, <xref ref-type="fig" rid="F5">5A</xref>, <xref ref-type="fig" rid="F5">5D</xref>). Muscular sacs long, reaching far beyond posterior margin of pharynx, and may or may not reach the anterior margin of ventral sucker (Fig. <xref ref-type="fig" rid="F3">3A, B</xref>). Oral sucker subterminal, rounded, well-developed, short prepharynx, pharynx muscular, and relatively long oesophagus; caecal bifurcation at short distance anterior to genital pore (Fig. <xref ref-type="fig" rid="F3">3B</xref>); long caeca extending to the posterior end of body (Fig. <xref ref-type="fig" rid="F3">3A</xref>). Ventral sucker muscular and subspherical, in the first third of body, larger than oral sucker (Figs <xref ref-type="fig" rid="F3">3A, B</xref>, <xref ref-type="fig" rid="F4">4A</xref>). Testes two, elongated, in tandem, contiguous, no overlapped, located in mid-body; anterior testis shorter than posterior testis (Fig. <xref ref-type="fig" rid="F3">3B</xref>). Cirrus sac long, claviform, containing a well-developed prostate complex and seminal vesicle, extending beyond ventral sucker and terminating near anterior border of ovary. Genital pore between ventral sucker and caecal bifurcation. Ovary slightly oval, postacetabular, pretesticular. Uterus intercaecal, between ovary and genital pore. Metraterm long (Fig. <xref ref-type="fig" rid="F4">4D</xref>). Vitelline follicles in lateral fields, beginning at mid-level between ventral sucker and ovary, ending at posterior end. Gravid specimens with few eggs, oval-shaped, operculated; embryonated eggs with thin shell.</p><fig id="F3" position="float" orientation="portrait"><label>Figure 3.</label><caption><p><italic><tp:taxon-name><tp:taxon-name-part taxon-name-part-type="genus" reg="Rhopalias">Rhopalias</tp:taxon-name-part><tp:taxon-name-part taxon-name-part-type="species" reg="oochi">oochi</tp:taxon-name-part></tp:taxon-name></italic> sp. nov., parasite of <italic><tp:taxon-name><tp:taxon-name-part taxon-name-part-type="genus" reg="Didelphis">Didelphis</tp:taxon-name-part><tp:taxon-name-part taxon-name-part-type="species" reg="marsupialis">marsupialis</tp:taxon-name-part></tp:taxon-name></italic> from Yucatán, Mexico. <bold>A</bold> Microphotograph, ventral view of entire body <bold>B</bold> Line drawing, ventral view <bold>C</bold> Detail of the oral, flanking and tentacle spines, ventral view <bold>D</bold> Cirrus sac, vagina, and eggs, ventral view. Scale bars: 10 μm (<bold>A–C</bold>); 400 μm (<bold>D</bold>).</p></caption><graphic xmlns:xlink="http://www.w3.org/1999/xlink" xlink:href="zookeys-854-145-g003.jpg" position="float" orientation="portrait" xlink:type="simple" id="oo_309108.jpg"/></fig><fig id="F4" position="float" orientation="portrait"><label>Figure 4.</label><caption><p>SEM micrographs of <italic><tp:taxon-name><tp:taxon-name-part taxon-name-part-type="genus" reg="Rhopalias">Rhopalias</tp:taxon-name-part></tp:taxon-name></italic> species. <bold>A–C</bold> Ventral view of the body of adult specimens showing the distribution of spines <bold>D–I</bold> Detail of the spines shape on the ventral surface of hindbody <bold>A, D, E</bold><italic><tp:taxon-name><tp:taxon-name-part taxon-name-part-type="genus" reg="Rhopalias">R.</tp:taxon-name-part><tp:taxon-name-part taxon-name-part-type="species" reg="oochi">oochi</tp:taxon-name-part></tp:taxon-name></italic> sp. nov. <bold>B, F, G</bold><italic><tp:taxon-name><tp:taxon-name-part taxon-name-part-type="genus" reg="Rhopalias">R.</tp:taxon-name-part><tp:taxon-name-part taxon-name-part-type="species" reg="coronatus">coronatus</tp:taxon-name-part></tp:taxon-name></italic><bold>C, H, I</bold><italic><tp:taxon-name><tp:taxon-name-part taxon-name-part-type="genus" reg="Rhopalias">R.</tp:taxon-name-part><tp:taxon-name-part taxon-name-part-type="species" reg="macracanthus">macracanthus</tp:taxon-name-part></tp:taxon-name></italic>. Scale bars: 100 μm (<bold>A–C</bold>); 50 μm (<bold>D, E</bold>); 10 μm (<bold>F, G</bold>); 20 μm (<bold>H, I</bold>).</p></caption><graphic xmlns:xlink="http://www.w3.org/1999/xlink" xlink:href="zookeys-854-145-g004.jpg" position="float" orientation="portrait" xlink:type="simple" id="oo_309109.jpg"/></fig></tp:treatment-sec><tp:treatment-sec sec-type="remarks" id="SECID0ECPAG"><title>Remarks.</title><p>The genus <italic><tp:taxon-name><tp:taxon-name-part taxon-name-part-type="genus" reg="Rhopalias">Rhopalias</tp:taxon-name-part></tp:taxon-name></italic> currently contains six species as parasites of New World marsupials (<xref ref-type="bibr" rid="B13">Haverkost and Gardner 2008</xref>), i.e., <italic><tp:taxon-name><tp:taxon-name-part taxon-name-part-type="genus" reg="Rhopalias">Rhopalias</tp:taxon-name-part><tp:taxon-name-part taxon-name-part-type="species" reg="coronatus">coronatus</tp:taxon-name-part></tp:taxon-name></italic>, the type species; <italic><tp:taxon-name><tp:taxon-name-part taxon-name-part-type="genus" reg="Rhopalias">Rhopalias</tp:taxon-name-part><tp:taxon-name-part taxon-name-part-type="species" reg="horridus">horridus</tp:taxon-name-part></tp:taxon-name></italic> (Diesing, 1850) <xref ref-type="bibr" rid="B34">Stiles and Hassall 1898</xref>; <italic><tp:taxon-name><tp:taxon-name-part taxon-name-part-type="genus" reg="Rhopalias">Rhopalias</tp:taxon-name-part><tp:taxon-name-part taxon-name-part-type="species" reg="baculifer">baculifer</tp:taxon-name-part></tp:taxon-name></italic> Braun, 1901; <italic><tp:taxon-name><tp:taxon-name-part taxon-name-part-type="genus" reg="Rhopalias">Rhopalias</tp:taxon-name-part><tp:taxon-name-part taxon-name-part-type="species" reg="macracanthus">macracanthus</tp:taxon-name-part></tp:taxon-name></italic> Chandler, 1932; <italic><tp:taxon-name><tp:taxon-name-part taxon-name-part-type="genus" reg="Rhopalias">Rhopalias</tp:taxon-name-part><tp:taxon-name-part taxon-name-part-type="species" reg="caballeroi">caballeroi</tp:taxon-name-part></tp:taxon-name></italic> Kifune &amp; Uyema, 1982; and <italic><tp:taxon-name><tp:taxon-name-part taxon-name-part-type="genus" reg="Rhopalias">Rhopalias</tp:taxon-name-part><tp:taxon-name-part taxon-name-part-type="species" reg="caucensis">caucensis</tp:taxon-name-part></tp:taxon-name></italic> Rivillas, Caro, Carvajal &amp; Vélez, 2004. <italic><tp:taxon-name><tp:taxon-name-part taxon-name-part-type="genus" reg="Rhopalias">Rhopalias</tp:taxon-name-part><tp:taxon-name-part taxon-name-part-type="species" reg="oochi">oochi</tp:taxon-name-part></tp:taxon-name></italic> sp. nov. represents the seventh described species and is readily distinguished from five of the congeneric species, excepting <italic><tp:taxon-name><tp:taxon-name-part taxon-name-part-type="genus" reg="Rhopalias">R.</tp:taxon-name-part><tp:taxon-name-part taxon-name-part-type="species" reg="coronatus">coronatus</tp:taxon-name-part></tp:taxon-name></italic> by having tentacle sacs extending far beyond the posterior margin of pharynx. In their detailed morphological revision of the genus <italic><tp:taxon-name><tp:taxon-name-part taxon-name-part-type="genus" reg="Rhopalias">Rhopalias</tp:taxon-name-part></tp:taxon-name></italic>, <xref ref-type="bibr" rid="B13">Haverkost and Gardner (2008)</xref> provided a key to species of the genus and found that this character is reliable to distinguish between two groups of species. In <italic><tp:taxon-name><tp:taxon-name-part taxon-name-part-type="genus" reg="Rhopalias">R.</tp:taxon-name-part><tp:taxon-name-part taxon-name-part-type="species" reg="horridus">horridus</tp:taxon-name-part></tp:taxon-name></italic>, the tentacle sacs surpass the posterior margin of pharynx to reach the mid-level of oesophagus; however, they never extend beyond the caecal bifurcation. In <italic><tp:taxon-name><tp:taxon-name-part taxon-name-part-type="genus" reg="Rhopalias">R.</tp:taxon-name-part><tp:taxon-name-part taxon-name-part-type="species" reg="oochi">oochi</tp:taxon-name-part></tp:taxon-name></italic> sp. nov. the tentacle sacs extend to reach the anterior margin of ventral sucker. <italic><tp:taxon-name><tp:taxon-name-part taxon-name-part-type="genus" reg="Rhopalias">Rhopalias</tp:taxon-name-part><tp:taxon-name-part taxon-name-part-type="species" reg="horridus">horridus</tp:taxon-name-part></tp:taxon-name></italic> further differ from the new species, and the remaining congeners by the large number of tentacle spines (&gt; 30) (see key in <xref ref-type="bibr" rid="B13">Haverkost and Gardner 2008</xref>). <!--PageBreak --><!--PageBreak -->The new species most closely resembles the type species, <italic><tp:taxon-name><tp:taxon-name-part taxon-name-part-type="genus" reg="Rhopalias">R.</tp:taxon-name-part><tp:taxon-name-part taxon-name-part-type="species" reg="coronatus">coronatus</tp:taxon-name-part></tp:taxon-name></italic>; in fact the specimens upon which the description of the new species is based were originally recorded as <italic><tp:taxon-name><tp:taxon-name-part taxon-name-part-type="genus" reg="Rhopalias">R.</tp:taxon-name-part><tp:taxon-name-part taxon-name-part-type="species" reg="coronatus">coronatus</tp:taxon-name-part></tp:taxon-name></italic> (see <xref ref-type="bibr" rid="B1">Acosta-Virgen et al. 2015</xref>). Genetic data revealed that they might actually represent a different species. In <italic><tp:taxon-name><tp:taxon-name-part taxon-name-part-type="genus" reg="Rhopalias">R.</tp:taxon-name-part><tp:taxon-name-part taxon-name-part-type="species" reg="coronatus">coronatus</tp:taxon-name-part></tp:taxon-name></italic> as in the new species tentacle sacs extend far beyond the posterior border of pharynx; in <italic><tp:taxon-name><tp:taxon-name-part taxon-name-part-type="genus" reg="Rhopalias">R.</tp:taxon-name-part><tp:taxon-name-part taxon-name-part-type="species" reg="coronatus">coronatus</tp:taxon-name-part></tp:taxon-name></italic>, both sacs usually surpass the anterior border of ventral sucker (although our observation of numerous voucher specimens indicate that the extension is variable among individuals); in the new species, the tentacle sacs consistently extend to almost reach the anterior border of ventral sucker, but never surpass it. Additionally, <italic><tp:taxon-name><tp:taxon-name-part taxon-name-part-type="genus" reg="Rhopalias">R.</tp:taxon-name-part><tp:taxon-name-part taxon-name-part-type="species" reg="coronatus">coronatus</tp:taxon-name-part></tp:taxon-name></italic> differ from the new species by having larger oral spines (at least four times larger), and by the distribution of vitelline follicles. In <italic><tp:taxon-name><tp:taxon-name-part taxon-name-part-type="genus" reg="Rhopalias">R.</tp:taxon-name-part><tp:taxon-name-part taxon-name-part-type="species" reg="coronatus">coronatus</tp:taxon-name-part></tp:taxon-name></italic> follicles extend between the posterior end of body and the posterior border of ventral sucker; instead, in <italic><tp:taxon-name><tp:taxon-name-part taxon-name-part-type="genus" reg="Rhopalias">R.</tp:taxon-name-part><tp:taxon-name-part taxon-name-part-type="species" reg="oochi">oochi</tp:taxon-name-part></tp:taxon-name></italic> sp. nov. vitelline follicles do not reach the posterior end of body, and in the forebody, they reach the mid-level of cirrus sac. Morphometrically, most measurements are clearly overlapped between the new species and <italic><tp:taxon-name><tp:taxon-name-part taxon-name-part-type="genus" reg="Rhopalias">R.</tp:taxon-name-part><tp:taxon-name-part taxon-name-part-type="species" reg="coronatus">coronatus</tp:taxon-name-part></tp:taxon-name></italic> (except in oral spines size). We observed and measured 21 individuals of <italic><tp:taxon-name><tp:taxon-name-part taxon-name-part-type="genus" reg="Rhopalias">R.</tp:taxon-name-part><tp:taxon-name-part taxon-name-part-type="species" reg="coronatus">coronatus</tp:taxon-name-part></tp:taxon-name></italic> deposited at the <abbrev xmlns:xlink="http://www.w3.org/1999/xlink" content-type="institution" xlink:title="Colección Nacional de Helmintos" id="ABBRID0EJXAG" xlink:type="simple">CNHE</abbrev>. Our measurements, and those reported in other studies (see Table <xref ref-type="table" rid="T3">3</xref>) indicate that <italic><tp:taxon-name><tp:taxon-name-part taxon-name-part-type="genus" reg="Rhopalias">R.</tp:taxon-name-part><tp:taxon-name-part taxon-name-part-type="species" reg="coronatus">coronatus</tp:taxon-name-part></tp:taxon-name></italic> is morphometrically quite variable. Furthermore, SEM study of the ultrastructure of the body surface provided additional evidence to distinguish the new species from <italic><tp:taxon-name><tp:taxon-name-part taxon-name-part-type="genus" reg="Rhopalias">R.</tp:taxon-name-part><tp:taxon-name-part taxon-name-part-type="species" reg="coronatus">coronatus</tp:taxon-name-part></tp:taxon-name></italic> and <italic><tp:taxon-name><tp:taxon-name-part taxon-name-part-type="genus" reg="Rhopalias">R.</tp:taxon-name-part><tp:taxon-name-part taxon-name-part-type="species" reg="macracanthus">macracanthus</tp:taxon-name-part></tp:taxon-name></italic>; for these two species we collected specimens and some were fixed for a comparative SEM study (Fig. <xref ref-type="fig" rid="F4">4</xref>). In the three species body spines are denser in the forebody; however, the extension, size, and shape of spines clearly distinguish the three species. In <italic><tp:taxon-name><tp:taxon-name-part taxon-name-part-type="genus" reg="Rhopalias">R.</tp:taxon-name-part><tp:taxon-name-part taxon-name-part-type="species" reg="oochi">oochi</tp:taxon-name-part></tp:taxon-name></italic> sp. nov., spines are robust and pectinate and they extend along the body almost to the posterior end (Fig. <xref ref-type="fig" rid="F4">4A, D, E</xref>); meanwhile, in <italic><tp:taxon-name><tp:taxon-name-part taxon-name-part-type="genus" reg="Rhopalias">R.</tp:taxon-name-part><tp:taxon-name-part taxon-name-part-type="species" reg="coronatus">coronatus</tp:taxon-name-part></tp:taxon-name></italic> spines are distributed to the mid-level of hindbody and are entire and tongue-shaped (Fig. <xref ref-type="fig" rid="F4">4B, F, G</xref>) and in <italic><tp:taxon-name><tp:taxon-name-part taxon-name-part-type="genus" reg="Rhopalias">R.</tp:taxon-name-part><tp:taxon-name-part taxon-name-part-type="species" reg="macracanthus">macracanthus</tp:taxon-name-part></tp:taxon-name></italic>, even though spines extend more posteriorly, they are not as robust as in the new species; spines in <italic><tp:taxon-name><tp:taxon-name-part taxon-name-part-type="genus" reg="Rhopalias">R.</tp:taxon-name-part><tp:taxon-name-part taxon-name-part-type="species" reg="macracanthus">macracanthus</tp:taxon-name-part></tp:taxon-name></italic> are pectinate and arrow-shaped (Fig. <xref ref-type="fig" rid="F4">4C, H, I</xref>).</p></tp:treatment-sec><tp:treatment-sec><!--Section generated to contain objects referenced in tp:taxon-treatment.--><fig id="F5" position="float" orientation="portrait"><label>Figure 5.</label><caption><p>Anterior end of <italic><tp:taxon-name><tp:taxon-name-part taxon-name-part-type="genus" reg="Rhopalias">Rhopalias</tp:taxon-name-part></tp:taxon-name></italic> species. showing the detail of the oral and flanking spines. <bold>A–C</bold> SEM micrographs <bold>D–F</bold> DIC micrographs, dorsal view <bold>A, D</bold><italic><tp:taxon-name><tp:taxon-name-part taxon-name-part-type="genus" reg="Rhopalias">R.</tp:taxon-name-part><tp:taxon-name-part taxon-name-part-type="species" reg="oochi">oochi</tp:taxon-name-part></tp:taxon-name></italic> sp. nov. <bold>B, E</bold><italic><tp:taxon-name><tp:taxon-name-part taxon-name-part-type="genus" reg="Rhopalias">R.</tp:taxon-name-part><tp:taxon-name-part taxon-name-part-type="species" reg="coronatus">coronatus</tp:taxon-name-part></tp:taxon-name></italic><bold>C, F</bold><italic><tp:taxon-name><tp:taxon-name-part taxon-name-part-type="genus" reg="Rhopalias">R.</tp:taxon-name-part><tp:taxon-name-part taxon-name-part-type="species" reg="macracanthus">macracanthus</tp:taxon-name-part></tp:taxon-name></italic>. Scale bars: 100 μm (<bold>A, B</bold>); 50 μm (<bold>C</bold>); 40 μm (<bold>D–F</bold>).</p></caption><graphic xmlns:xlink="http://www.w3.org/1999/xlink" xlink:href="zookeys-854-145-g005.jpg" position="float" orientation="portrait" xlink:type="simple" id="oo_309110.jpg"/></fig><table-wrap id="T3" position="float" orientation="portrait"><label>Table 3.</label><caption><p>Measurements of <italic><tp:taxon-name><tp:taxon-name-part taxon-name-part-type="genus" reg="Rhopalias">Rhopalias</tp:taxon-name-part></tp:taxon-name></italic> spp. Measurements are presented in micrometers (µm) unless otherwise noted. Measurements above 1000 µm are expressed in millimeters.</p></caption><table id="TID0EPLBG" rules="all"><tbody><tr><th rowspan="2" colspan="1"/><th rowspan="1" colspan="3"><italic><tp:taxon-name><tp:taxon-name-part taxon-name-part-type="genus" reg="Rhopalias">R.</tp:taxon-name-part><tp:taxon-name-part taxon-name-part-type="species" reg="oochi">oochi</tp:taxon-name-part></tp:taxon-name></italic> sp. nov. (Present study) N= 7</th><th rowspan="1" colspan="3"><italic><tp:taxon-name><tp:taxon-name-part taxon-name-part-type="genus" reg="Rhopalias">R.</tp:taxon-name-part><tp:taxon-name-part taxon-name-part-type="species" reg="coronatus">coronatus</tp:taxon-name-part></tp:taxon-name></italic> (Present study) N= 15</th><th rowspan="1" colspan="3"><italic><tp:taxon-name><tp:taxon-name-part taxon-name-part-type="genus" reg="Rhopalias">R.</tp:taxon-name-part><tp:taxon-name-part taxon-name-part-type="species" reg="coronatus">coronatus</tp:taxon-name-part></tp:taxon-name></italic> (Haverkost &amp; Gardner 2008) N= 22</th><th rowspan="1" colspan="3"><italic><tp:taxon-name><tp:taxon-name-part taxon-name-part-type="genus" reg="Rhopalias">R.</tp:taxon-name-part><tp:taxon-name-part taxon-name-part-type="species" reg="macracanthus">macracanthus</tp:taxon-name-part></tp:taxon-name></italic> (Present study) N= 6</th></tr><tr><th rowspan="1" colspan="1">n</th><th rowspan="1" colspan="1">Mean</th><th rowspan="1" colspan="1">Range</th><th rowspan="1" colspan="1">n</th><th rowspan="1" colspan="1">Mean</th><th rowspan="1" colspan="1">Range</th><th rowspan="1" colspan="1">n</th><th rowspan="1" colspan="1">Mean</th><th rowspan="1" colspan="1">Range</th><th rowspan="1" colspan="1">n</th><th rowspan="1" colspan="1">Mean</th><th rowspan="1" colspan="1">Range</th></tr><tr><td rowspan="1" colspan="1">Body L</td><td rowspan="1" colspan="1">4</td><td rowspan="1" colspan="1">6.64 mm</td><td rowspan="1" colspan="1">6.42–6.70</td><td rowspan="1" colspan="1">15</td><td rowspan="1" colspan="1">4.69</td><td rowspan="1" colspan="1">2.94–6.66</td><td rowspan="1" colspan="1">22</td><td rowspan="1" colspan="1">4.440</td><td rowspan="1" colspan="1">2.160–9.360</td><td rowspan="1" colspan="1">6</td><td rowspan="1" colspan="1">3.36</td><td rowspan="1" colspan="1">2.78–3.75</td></tr><tr><td rowspan="1" colspan="1">Body W</td><td rowspan="1" colspan="1">4</td><td rowspan="1" colspan="1">727</td><td rowspan="1" colspan="1">622–810</td><td rowspan="1" colspan="1">15</td><td rowspan="1" colspan="1">611</td><td rowspan="1" colspan="1">320–770</td><td rowspan="1" colspan="1">22</td><td rowspan="1" colspan="1">735</td><td rowspan="1" colspan="1">219–1.58</td><td rowspan="1" colspan="1">6</td><td rowspan="1" colspan="1">680</td><td rowspan="1" colspan="1">514–680</td></tr><tr><td rowspan="1" colspan="1">VS L</td><td rowspan="1" colspan="1">7</td><td rowspan="1" colspan="1">484</td><td rowspan="1" colspan="1">420–543</td><td rowspan="1" colspan="1">15</td><td rowspan="1" colspan="1">330</td><td rowspan="1" colspan="1">190–530</td><td rowspan="1" colspan="1">22</td><td rowspan="1" colspan="1">376</td><td rowspan="1" colspan="1">150–840</td><td rowspan="1" colspan="1">6</td><td rowspan="1" colspan="1">308</td><td rowspan="1" colspan="1">257–340</td></tr><tr><td rowspan="1" colspan="1">VS W</td><td rowspan="1" colspan="1">7</td><td rowspan="1" colspan="1">417</td><td rowspan="1" colspan="1">355–464</td><td rowspan="1" colspan="1">15</td><td rowspan="1" colspan="1">330</td><td rowspan="1" colspan="1">190–480</td><td rowspan="1" colspan="1">22</td><td rowspan="1" colspan="1">350</td><td rowspan="1" colspan="1">150–816</td><td rowspan="1" colspan="1">6</td><td rowspan="1" colspan="1">304</td><td rowspan="1" colspan="1">273–332</td></tr><tr><td rowspan="1" colspan="1">OS L</td><td rowspan="1" colspan="1">6</td><td rowspan="1" colspan="1">177</td><td rowspan="1" colspan="1">168–189</td><td rowspan="1" colspan="1">15</td><td rowspan="1" colspan="1">180</td><td rowspan="1" colspan="1">100–245</td><td rowspan="1" colspan="1">22</td><td rowspan="1" colspan="1">183</td><td rowspan="1" colspan="1">93–344</td><td rowspan="1" colspan="1">6</td><td rowspan="1" colspan="1">159</td><td rowspan="1" colspan="1">141–174</td></tr><tr><td rowspan="1" colspan="1">OS W</td><td rowspan="1" colspan="1">6</td><td rowspan="1" colspan="1">160</td><td rowspan="1" colspan="1">139–194</td><td rowspan="1" colspan="1">15</td><td rowspan="1" colspan="1">167</td><td rowspan="1" colspan="1">99–200</td><td rowspan="1" colspan="1">22</td><td rowspan="1" colspan="1">180</td><td rowspan="1" colspan="1">88–325</td><td rowspan="1" colspan="1">6</td><td rowspan="1" colspan="1">162</td><td rowspan="1" colspan="1">149–174</td></tr><tr><td rowspan="1" colspan="1">Cirrus sac L</td><td rowspan="1" colspan="1">6</td><td rowspan="1" colspan="1">1.30</td><td rowspan="1" colspan="1">1.14–1.43</td><td rowspan="1" colspan="1">15</td><td rowspan="1" colspan="1">931</td><td rowspan="1" colspan="1">332–1.50</td><td rowspan="1" colspan="1">22</td><td rowspan="1" colspan="1">970</td><td rowspan="1" colspan="1">563–2.219</td><td rowspan="1" colspan="1">4</td><td rowspan="1" colspan="1">960</td><td rowspan="1" colspan="1">871–1.03</td></tr><tr><td rowspan="1" colspan="1">Cirrus sac W</td><td rowspan="1" colspan="1">6</td><td rowspan="1" colspan="1">283</td><td rowspan="1" colspan="1">248–317</td><td rowspan="1" colspan="1">15</td><td rowspan="1" colspan="1">281</td><td rowspan="1" colspan="1">132–400</td><td rowspan="1" colspan="1">20</td><td rowspan="1" colspan="1">203</td><td rowspan="1" colspan="1">119–500</td><td rowspan="1" colspan="1">4</td><td rowspan="1" colspan="1">319</td><td rowspan="1" colspan="1">174–431</td></tr><tr><td rowspan="1" colspan="1">Anterior testis L</td><td rowspan="1" colspan="1">4</td><td rowspan="1" colspan="1">528</td><td rowspan="1" colspan="1">500–572</td><td rowspan="1" colspan="1">15</td><td rowspan="1" colspan="1">386</td><td rowspan="1" colspan="1">255–515</td><td rowspan="1" colspan="1">21</td><td rowspan="1" colspan="1">333</td><td rowspan="1" colspan="1">156–625</td><td rowspan="1" colspan="1">6</td><td rowspan="1" colspan="1">277</td><td rowspan="1" colspan="1">195–356</td></tr><tr><td rowspan="1" colspan="1">Anterior testis W</td><td rowspan="1" colspan="1">4</td><td rowspan="1" colspan="1">149</td><td rowspan="1" colspan="1">146–154</td><td rowspan="1" colspan="1">15</td><td rowspan="1" colspan="1">189</td><td rowspan="1" colspan="1">135–227</td><td rowspan="1" colspan="1">21</td><td rowspan="1" colspan="1">167</td><td rowspan="1" colspan="1">100–281</td><td rowspan="1" colspan="1">6</td><td rowspan="1" colspan="1">220</td><td rowspan="1" colspan="1">130–350</td></tr><tr><td rowspan="1" colspan="1">Posterior testis L</td><td rowspan="1" colspan="1">4</td><td rowspan="1" colspan="1">722</td><td rowspan="1" colspan="1">672–770</td><td rowspan="1" colspan="1">15</td><td rowspan="1" colspan="1">535</td><td rowspan="1" colspan="1">322–655</td><td rowspan="1" colspan="1">21</td><td rowspan="1" colspan="1">499</td><td rowspan="1" colspan="1">256–919</td><td rowspan="1" colspan="1">5</td><td rowspan="1" colspan="1">412</td><td rowspan="1" colspan="1">299–520</td></tr><tr><td rowspan="1" colspan="1">Posterior testis W</td><td rowspan="1" colspan="1">4</td><td rowspan="1" colspan="1">140</td><td rowspan="1" colspan="1">137–147</td><td rowspan="1" colspan="1">15</td><td rowspan="1" colspan="1">175</td><td rowspan="1" colspan="1">112–232</td><td rowspan="1" colspan="1">21</td><td rowspan="1" colspan="1">149</td><td rowspan="1" colspan="1">75–281</td><td rowspan="1" colspan="1">5</td><td rowspan="1" colspan="1">164</td><td rowspan="1" colspan="1">123–217</td></tr><tr><td rowspan="1" colspan="1">Ovary L</td><td rowspan="1" colspan="1">5</td><td rowspan="1" colspan="1">222</td><td rowspan="1" colspan="1">112–233</td><td rowspan="1" colspan="1">14</td><td rowspan="1" colspan="1">175</td><td rowspan="1" colspan="1">75–232</td><td rowspan="1" colspan="1">21</td><td rowspan="1" colspan="1">169</td><td rowspan="1" colspan="1">75–344</td><td rowspan="1" colspan="1">6</td><td rowspan="1" colspan="1">151</td><td rowspan="1" colspan="1">97–175</td></tr><tr><td rowspan="1" colspan="1">Ovary W</td><td rowspan="1" colspan="1">5</td><td rowspan="1" colspan="1">178</td><td rowspan="1" colspan="1">162–193</td><td rowspan="1" colspan="1">14</td><td rowspan="1" colspan="1">162</td><td rowspan="1" colspan="1">95–217</td><td rowspan="1" colspan="1">20</td><td rowspan="1" colspan="1">178</td><td rowspan="1" colspan="1">88–350</td><td rowspan="1" colspan="1">6</td><td rowspan="1" colspan="1">149</td><td rowspan="1" colspan="1">86–180</td></tr><tr><td rowspan="1" colspan="1">Tentacle sac L</td><td rowspan="1" colspan="1">7</td><td rowspan="1" colspan="1">741</td><td rowspan="1" colspan="1">654–798</td><td rowspan="1" colspan="1">14</td><td rowspan="1" colspan="1">710</td><td rowspan="1" colspan="1">423–990</td><td rowspan="1" colspan="1">21</td><td rowspan="1" colspan="1">693</td><td rowspan="1" colspan="1">375–1.188</td><td rowspan="1" colspan="1">6</td><td rowspan="1" colspan="1">301</td><td rowspan="1" colspan="1">271–347</td></tr><tr><td rowspan="1" colspan="1">Tentacle sac W</td><td rowspan="1" colspan="1">7</td><td rowspan="1" colspan="1">155</td><td rowspan="1" colspan="1">137–189</td><td rowspan="1" colspan="1">14</td><td rowspan="1" colspan="1">146</td><td rowspan="1" colspan="1">109–200</td><td rowspan="1" colspan="1">21</td><td rowspan="1" colspan="1">137</td><td rowspan="1" colspan="1">63–238</td><td rowspan="1" colspan="1">6</td><td rowspan="1" colspan="1">132</td><td rowspan="1" colspan="1">125–143</td></tr><tr><td rowspan="1" colspan="1">Prepharynx L</td><td rowspan="1" colspan="1">5</td><td rowspan="1" colspan="1">103</td><td rowspan="1" colspan="1">90–118</td><td rowspan="1" colspan="1">15</td><td rowspan="1" colspan="1">80</td><td rowspan="1" colspan="1">30–120</td><td rowspan="1" colspan="1">22</td><td rowspan="1" colspan="1">39</td><td rowspan="1" colspan="1">0–313</td><td rowspan="1" colspan="1">6</td><td rowspan="1" colspan="1">78</td><td rowspan="1" colspan="1">56–97</td></tr><tr><td rowspan="1" colspan="1">Pharynx L</td><td rowspan="1" colspan="1">6</td><td rowspan="1" colspan="1">173</td><td rowspan="1" colspan="1">151–212</td><td rowspan="1" colspan="1">15</td><td rowspan="1" colspan="1">156</td><td rowspan="1" colspan="1">105–200</td><td rowspan="1" colspan="1">22</td><td rowspan="1" colspan="1">202</td><td rowspan="1" colspan="1">115–425</td><td rowspan="1" colspan="1">6</td><td rowspan="1" colspan="1">162</td><td rowspan="1" colspan="1">147–182</td></tr><tr><td rowspan="1" colspan="1">Pharynx W</td><td rowspan="1" colspan="1">6</td><td rowspan="1" colspan="1">96</td><td rowspan="1" colspan="1">84–111</td><td rowspan="1" colspan="1">15</td><td rowspan="1" colspan="1">81</td><td rowspan="1" colspan="1">47–135</td><td rowspan="1" colspan="1">21</td><td rowspan="1" colspan="1">104</td><td rowspan="1" colspan="1">30–244</td><td rowspan="1" colspan="1">6</td><td rowspan="1" colspan="1">99</td><td rowspan="1" colspan="1">91–112</td></tr><tr><td rowspan="1" colspan="1">Oesophagus L</td><td rowspan="1" colspan="1">4</td><td rowspan="1" colspan="1">312</td><td rowspan="1" colspan="1">300–339</td><td rowspan="1" colspan="1">15</td><td rowspan="1" colspan="1">285</td><td rowspan="1" colspan="1">200–422</td><td rowspan="1" colspan="1">20</td><td rowspan="1" colspan="1">186</td><td rowspan="1" colspan="1">0–606</td><td rowspan="1" colspan="1">6</td><td rowspan="1" colspan="1">19</td><td rowspan="1" colspan="1">10–30</td></tr><tr><td rowspan="1" colspan="1">Egg number</td><td rowspan="1" colspan="1">5</td><td rowspan="1" colspan="1">6</td><td rowspan="1" colspan="1">0–12</td><td rowspan="1" colspan="1">15</td><td rowspan="1" colspan="1">30</td><td rowspan="1" colspan="1">22–90</td><td rowspan="1" colspan="1">22</td><td rowspan="1" colspan="1">24</td><td rowspan="1" colspan="1">0–75</td><td rowspan="1" colspan="1">6</td><td rowspan="1" colspan="1">25</td><td rowspan="1" colspan="1">10–75</td></tr><tr><td rowspan="1" colspan="1">Eggs L</td><td rowspan="1" colspan="1">12</td><td rowspan="1" colspan="1">83</td><td rowspan="1" colspan="1">66–96</td><td rowspan="1" colspan="1">58</td><td rowspan="1" colspan="1">89</td><td rowspan="1" colspan="1">70–113</td><td rowspan="1" colspan="1">94</td><td rowspan="1" colspan="1">90</td><td rowspan="1" colspan="1">70–108</td><td rowspan="1" colspan="1">30</td><td rowspan="1" colspan="1">86</td><td rowspan="1" colspan="1">60–100</td></tr><tr><td rowspan="1" colspan="1">Eggs W</td><td rowspan="1" colspan="1">12</td><td rowspan="1" colspan="1">51</td><td rowspan="1" colspan="1">41–55</td><td rowspan="1" colspan="1">58</td><td rowspan="1" colspan="1">50</td><td rowspan="1" colspan="1">30–62</td><td rowspan="1" colspan="1">94</td><td rowspan="1" colspan="1">51</td><td rowspan="1" colspan="1">38–70</td><td rowspan="1" colspan="1">30</td><td rowspan="1" colspan="1">54</td><td rowspan="1" colspan="1">39–93</td></tr><tr><td rowspan="1" colspan="1">VS/OS ratio L</td><td rowspan="1" colspan="1">6</td><td rowspan="1" colspan="1">1:2.70</td><td rowspan="1" colspan="1">1:2.60–2.87</td><td rowspan="1" colspan="1">15</td><td rowspan="1" colspan="1">1:1.83</td><td rowspan="1" colspan="1">1:1.90–2.20</td><td rowspan="1" colspan="1"/><td rowspan="1" colspan="1">1:2.0*</td><td rowspan="1" colspan="1">1:1.61–2.44*</td><td rowspan="1" colspan="1">6</td><td rowspan="1" colspan="1">1:1.93</td><td rowspan="1" colspan="1">1:1.82–1.95</td></tr><tr><td rowspan="1" colspan="1">VS/OS ratio W</td><td rowspan="1" colspan="1">6</td><td rowspan="1" colspan="1">1:2.70</td><td rowspan="1" colspan="1">1:2.60–2.80</td><td rowspan="1" colspan="1">15</td><td rowspan="1" colspan="1">1:1.00</td><td rowspan="1" colspan="1">1:1.90–2.40</td><td rowspan="1" colspan="1"/><td rowspan="1" colspan="1">1:1.94*</td><td rowspan="1" colspan="1">1:1.70–2.50*</td><td rowspan="1" colspan="1">6</td><td rowspan="1" colspan="1">1:1.87</td><td rowspan="1" colspan="1">1:1.83–1.90</td></tr><tr><td rowspan="1" colspan="1">ANTVIT</td><td rowspan="1" colspan="1">4</td><td rowspan="1" colspan="1">1.66 mm</td><td rowspan="1" colspan="1">1.56–1.75</td><td rowspan="1" colspan="1">15</td><td rowspan="1" colspan="1">1.31</td><td rowspan="1" colspan="1">715–2.72</td><td rowspan="1" colspan="1">22</td><td rowspan="1" colspan="1">1.16</td><td rowspan="1" colspan="1">331–3.60</td><td rowspan="1" colspan="1">6</td><td rowspan="1" colspan="1">1.10</td><td rowspan="1" colspan="1">1.05–1.20</td></tr><tr><td rowspan="1" colspan="1">VSVIT</td><td rowspan="1" colspan="1">4</td><td rowspan="1" colspan="1">248</td><td rowspan="1" colspan="1">176–328</td><td rowspan="1" colspan="1">14</td><td rowspan="1" colspan="1">38</td><td rowspan="1" colspan="1">-130–237</td><td rowspan="1" colspan="1">22</td><td rowspan="1" colspan="1">51</td><td rowspan="1" colspan="1">-200–480</td><td rowspan="1" colspan="1">6</td><td rowspan="1" colspan="1">40</td><td rowspan="1" colspan="1">0–10</td></tr><tr><td rowspan="1" colspan="1">GP to anterior end</td><td rowspan="1" colspan="1">5</td><td rowspan="1" colspan="1">821</td><td rowspan="1" colspan="1">795–853</td><td rowspan="1" colspan="1">15</td><td rowspan="1" colspan="1">660</td><td rowspan="1" colspan="1">430–760</td><td rowspan="1" colspan="1"/><td rowspan="1" colspan="1">NM</td><td rowspan="1" colspan="1">NM</td><td rowspan="1" colspan="1">6</td><td rowspan="1" colspan="1">525</td><td rowspan="1" colspan="1">430–589</td></tr><tr><td rowspan="1" colspan="1">Oral spines L</td><td rowspan="1" colspan="1">14</td><td rowspan="1" colspan="1">9</td><td rowspan="1" colspan="1">7–12</td><td rowspan="1" colspan="1">30</td><td rowspan="1" colspan="1">39</td><td rowspan="1" colspan="1">22–58</td><td rowspan="1" colspan="1"/><td rowspan="1" colspan="1">NM</td><td rowspan="1" colspan="1">NM</td><td rowspan="1" colspan="1">24</td><td rowspan="1" colspan="1">10</td><td rowspan="1" colspan="1">12–20</td></tr><tr><td rowspan="1" colspan="1">Oral spines W</td><td rowspan="1" colspan="1">14</td><td rowspan="1" colspan="1">8</td><td rowspan="1" colspan="1">5–10</td><td rowspan="1" colspan="1">30</td><td rowspan="1" colspan="1">11</td><td rowspan="1" colspan="1">7–14</td><td rowspan="1" colspan="1"/><td rowspan="1" colspan="1">NM</td><td rowspan="1" colspan="1">NM</td><td rowspan="1" colspan="1">24</td><td rowspan="1" colspan="1">12</td><td rowspan="1" colspan="1">7–17</td></tr><tr><td rowspan="1" colspan="1">Tentacle spines L</td><td rowspan="1" colspan="1">18</td><td rowspan="1" colspan="1">23</td><td rowspan="1" colspan="1">15–32</td><td rowspan="1" colspan="1">30</td><td rowspan="1" colspan="1">36</td><td rowspan="1" colspan="1">33–55</td><td rowspan="1" colspan="1">22</td><td rowspan="1" colspan="1">56</td><td rowspan="1" colspan="1">32–67</td><td rowspan="1" colspan="1">24</td><td rowspan="1" colspan="1">135</td><td rowspan="1" colspan="1">112–152</td></tr><tr><td rowspan="1" colspan="1">Tentacle spines W</td><td rowspan="1" colspan="1">18</td><td rowspan="1" colspan="1">11</td><td rowspan="1" colspan="1">8–14</td><td rowspan="1" colspan="1">30</td><td rowspan="1" colspan="1">19</td><td rowspan="1" colspan="1">14–30</td><td rowspan="1" colspan="1"/><td rowspan="1" colspan="1">NM</td><td rowspan="1" colspan="1">NM</td><td rowspan="1" colspan="1">24</td><td rowspan="1" colspan="1">25</td><td rowspan="1" colspan="1">20–32</td></tr></tbody></table><table-wrap-foot><fn><p>VS = Ventral Sucker; OS = Oral Sucker; ANTVIT = distance from the anterior end to the anterior margin of the vitellarium; VSVIT = distance from the anterior margin of the vitellarium to the posterior margin of the Ventral Sucker; GP = Genital Pore; NM = No mentioned; * = Values estimated from original measurements in <xref ref-type="bibr" rid="B13">Haverkost and Gardner (2008)</xref>.</p></fn></table-wrap-foot></table-wrap></tp:treatment-sec><ref-list><ref id="B1"><mixed-citation xmlns:xlink="http://www.w3.org/1999/xlink" xlink:type="simple"><person-group><name name-style="western"><surname>Acosta-Virgen</surname><given-names>K</given-names></name><name name-style="western"><surname>López-Caballero</surname><given-names>J</given-names></name><name name-style="western"><surname>García-Prieto</surname><given-names>L</given-names></name><name name-style="western"><surname>Mata-López</surname><given-names>R</given-names></name></person-group> (<year>2015</year>) <article-title>Helminths of three species of opossums (<tp:taxon-name><tp:taxon-name-part taxon-name-part-type="class">Mammalia</tp:taxon-name-part></tp:taxon-name>, <tp:taxon-name><tp:taxon-name-part taxon-name-part-type="family">Didelphidae</tp:taxon-name-part></tp:taxon-name>) from Mexico.</article-title><source>ZooKeys</source><volume>511</volume>: <fpage>131</fpage>–<lpage>152</lpage>. <ext-link xlink:type="simple" ext-link-type="doi" xlink:href="10.3897/zookeys.511.9571">https://doi.org/10.3897/zookeys.511.9571</ext-link></mixed-citation></ref><ref id="B13"><mixed-citation xmlns:xlink="http://www.w3.org/1999/xlink" xlink:type="simple"><person-group><name name-style="western"><surname>Haverkost</surname><given-names>TR</given-names></name><name name-style="western"><surname>Gardner</surname><given-names>SL</given-names></name></person-group> (<year>2008</year>) <article-title>A review of species in the genus <italic><tp:taxon-name><tp:taxon-name-part taxon-name-part-type="genus">Rhopalias</tp:taxon-name-part></tp:taxon-name></italic> (Rudolphi, 1819).</article-title><source>Journal of Parasitology</source><volume>94</volume>: <fpage>716</fpage>–<lpage>726</lpage>. <ext-link xlink:type="simple" ext-link-type="doi" xlink:href="10.1645/GE-1423.1">https://doi.org/10.1645/GE-1423.1</ext-link></mixed-citation></ref><ref id="B34"><mixed-citation xmlns:xlink="http://www.w3.org/1999/xlink" xlink:type="simple"><person-group><name name-style="western"><surname>Stiles</surname><given-names>CW</given-names></name><name name-style="western"><surname>Hassall</surname><given-names>A</given-names></name></person-group> (<year>1898</year>) <article-title>Notes on parasites, an inventory of the genera and subgenera of the trematode family <tp:taxon-name><tp:taxon-name-part taxon-name-part-type="family">Fasciolidae</tp:taxon-name-part></tp:taxon-name>.</article-title><source>Archives de Parasitologie</source><volume>1</volume>: <fpage>81</fpage>–<lpage>99</lpage>.</mixed-citation></ref></ref-list></tp:taxon-treatment>
